# Supplementary material for: The prognostic and therapeutic significance of polyunsaturated fatty acid‐derived oxylipins in ST‐segment elevation myocardial infarction
Source: Imeta. 2025 Jan 9;4(1):e266. doi: 10.1002/imt2.266 (PMC11865345; doi:10.1002/imt2.266)
Supplement: Supplementary file 2 — Table S1. Demographic and clinical baseline characteristics of patients with STEMI in the discovery and external validation cohorts. Table S2. The full list of oxylipin and polyunsaturated fatty acid standards. Table S3. Relative standard deviation values for all deuterated standard substances in the quality control samples. Table S4. Demographic and clinical characteristics of the matched patients with ST‐segment elevation myocardial infarction and healthy individuals. [file IMT2-4-e266-s002.xlsx]

## Sheet: S1
Table S1 Demographic and clinical baseline characteristics of patients with STEMI in the discovery and external validation cohorts
	Discovery cohort, n = 645			External validation cohort, n = 401
ID	Non-recurrent MACE (n = 527)	Recurrent MACE (n = 118)	p value	Non-recurrent MACE (n = 332)	Recurrent MACE (n = 69)	p value
Sex, male	354 (67.17%)	77 (65.25%)	0.69	211 (63.55%)	47 (68.12%)	0.47
Age, y	53.4 ± 12.6	53.2 ± 12.2	0.88	56.3 ± 13.4	57.1 ± 12.2	0.21
Body mass index, kg / m2	23.5 ± 4.6	23.8 ± 5.2	0.41	23.9 ± 5.1	24.2 ± 4.9	0.34
Current Smoker	55 (10.44%)	16 (13.56%)	0.33	42 (12.65%)	11 (15.94%)	0.46
Hypercholesterolemia	327 (62.05%)	79 (66.95%)	0.32	234 (70.48%)	51 (73.91%)	0.57
Hypertension	144 (27.32%)	34 (28.81%)	0.74	124 (37.35%)	31 (44.93%)	0.24
Type 2 Diabetes	32 (6.07%)	11 (9.32%)	0.2	23 (6.93%)	9 (13.04%)	0.09
Previous myocardial infarction	27 (5.12%)	9 (7.63%)	0.28	19 (5.72%)	7 (10.14%)	0.17
Previous percutaneous coronary intervention	32 (6.07%)	12 (10.17%)	0.11	23 (6.93%)	8 (11.59%)	0.19
ACEI or ARB use before STEMI	85 (16.13%)	21 (17.80%)	0.66	42 (12.65%)	13 (18.84%)	0.17
Beta-blocker use before STEMI	43 (8.16%)	8 (6.78%)	0.62	29 (8.73%)	10 (14.49%)	0.14
Statins use before STEMI	184 (34.91%)	46 (38.98%)	0.4	132 (39.76%)	30 (43.48%)	0.57
Aspirin use before STEMI	30 (5.69%)	9 (7.63%)	0.43	21 (6.33%)	6 (8.70%)	0.47
No. of diseased arteries
1	386 (73.24%)	79 (66.95%)	0.17	234 (70.48%)	51 (73.91%)	0.57
2	87 (16.51%)	26 (22.03%)	0.15	51 (15.36%)	14 (20.29%)	0.31
3	54 (10.25%)	13 (11.02%)	0.8	28 (8.43%)	9 (13.04%)	0.23
5-fold elevated TnT or TnI	343 (65.09%)	84 (71.19%)	0.21	198 (59.64%)	45 (65.22%)	0.39
BNP, pg / mL	48 (22–105)	51 (23–120)	0.18	49 (24–107)	52 (21–102)	0.24
hsCRP, mg / L	1.42 (0.64–4.82)	1.52 (0.61–5.78)	0.23	1.41 (0.62–4.91)	1.55 (0.69–5.42)	0.22
Creatinine (μmol / L)	68.3 (61.1–78.5)	69.2 (53.4–80.2)	0.43	66.8 (58.1–74.3)	68.4 (60.2–78.8)	0.36
Total cholesterol, mmol / L	4.12 (3.46–4.92)	4.08 (3.47–4.91)	0.78	4.21 (3.42–4.82)	4.29 (3.47–5.02)	0.25
HDL-C, mmol / L	0.99 (0.86–1.13)	1.02 (0.87–1.23)	0.048	1.01 (0.86–1.17)	0.97 (0.82–1.14)	0.51
LDL-C, mmol / L	2.33 (1.82–3.11)	2.48 (1.89–3.25)	0.15	2.41 (1.78–3.21)	2.53 (1.95–3.18)	0.23
Triglyceride, mmol / L	1.51 (1.07–2.11)	1.59 (1.13–2.19)	0.2	1.55 (1.11–2.14)	1.58 (1.11–2.16)	0.44
Note:
Continuous data are presented as mean ± standard deviation or median [interquartile range], and categorical variables are presented as %.
Two-tailed Student’s t test or Mann Whitney U test were used for continuous data.The Chi-square test was used for categorical data.
STEMI, ST-segment elevation myocardial infarction; ACEI, Angiotensin-Converting Enzyme Inhibitors ; ARB, Angiotensin II Receptor Blockers
LDL-C, low-density lipoprotein cholesterol; HDL-C, high-density lipoprotein cholesterol; TnT, troponin T; TnI, troponin I
hsCRP, hypersensitive C-reactive protein; BNP, brain natriuretic peptide

## Sheet: S2
Table S2 The full list of oxylipin and polyunsaturated fatty acid standards.
Name ID	Item number in Cayman Chemical	Name ID	Item number in Cayman Chemical
11(12)-DiHET	Item No. 10466	12-HEPE	Item No. 32540
11(S)-HETE	Item No. 34510	15-HEPE	Item No. 32700
trans-EKODE-(E)-Ib	Item No.10004224	18-HEPE	Item No. 32840
9(S),12(S),13(S)-TriHOME	Item No. 10005143	4-HDHA	Item No. 33200
11,12-EET	Item No. 10006413	7-HDHA	Item No. 33300
TXB1	Item No. 10006610	8-HDHA	Item No. 33350
14(15)-DiHET	Item No. 10006998	10-HDHA	Item No. 33400
14(15)-DiHETE	Item No. 10006998	11-HDHA	Item No. 33450
17(18)-DiHETE	Item No. 10006999	13-HDHA	Item No. 33500
PGD2	Item No. 10007202	16-HDHA	Item No. 33600
tetranor-12(S)-HETE	Item No. 10007207	17-HDHA	Item No. 33650
AA	Item No. 10007268	20-HDHA	Item No. 33750
RvD2	Item No. 10007279	5-HETE	Item No. 34210
RvD5	Item No. 10007280	5-oxoETE	Item No. 34250
19(S)-HETE	Item No. 10007766	8-HETE	Item No. 34340
RvE1	Item No. 10007848	9-HETE	Item No. 34400
20-COOH-AA	Item No. 10007912	12-OxoETE	Item No. 34580
8,9-EET	Item No. 10008597	12-HHT	Item No. 34590
9-OxoOTrE	Item No. 10009215	15-oxoETE	Item No. 34730
12(13)-DiHOME	Item No. 10009832	5,6-DIHETE	Item No. 35250
5,6-EET	Item No. 10009984	5(S),12(S)-DiHETE	Item No. 35260
PGA2	Item No. 10010499	5(S),15(S)-DiHETE	Item No. 35280
16-HETE	Item No. 10010635	8(S),15(S)-DiHETE	Item No. 35370
17-HETE	Item No. 10010636	5-HETrE	Item No. 36230
18-HETE	Item No. 10010638	8(S)-HETrE	Item No. 36360
14,15-LTE4	Item No. 10011362	15(S)-HETrE	Item No. 36720
LXA5	Item No. 10011453	11-HEDE	Item No. 37500
14(15)-EpETE	Item No. 10173	15-HEDE	Item No. 37700
16(17)-EpDPE	Item No. 10174	9-HODE	Item No. 38400
15-deoxy-12,14-PGA2	Item No. 10265	9-oxoODE	Item No. 38420
7,8-EpDPE	Item No. 10465	13(S)-HODE	Item No. 38610
11(12)-DiHETE	Item No. 10466	13-oxoODE	Item No. 38620
8(9)-DiHET	Item No. 10473	9-HOTrE	Item No. 39420
8(9)-DiHETE	Item No. 10473	13(S)HOTrE(γ)	Item No. 39610
RvD1	Item No. 10623	13-HOTrE	Item No. 39620
PGB2	Item No. 11210	9(S)-HpOTrE	Item No. 45120
PGD1	Item No. 12000	13(S)-HpODE	Item No. 48610
PGD3	Item No. 12990	LTB4	Item No. 500003
PGE1	Item No. 13450	14,15-EET	Item No. 50651
RvD3	Item No. 13834	5,6-DiHETrE	Item No. 51211
PGE2	Item No. 14010	13,14-dihydro-15-ketoPGD2	Item No. 516671
11β-PGE2	Item No. 14510	13,14-dihydro-15-ketoPGE2	Item No. 516671
15-keto-PGE2	Item No. 14720	13,14-dihydro-15-ketoPGF2α	Item No. 516671
PGF1α	Item No. 15010	9,10-EpOME	Item No. 52400
6keto-PGF1α	Item No. 15210	12,13-EpOME	Item No. 52450
14(S)-HDHA	Item No. 15253	9,10-DiHOME	Item No. 53400
15-keto-PGF1α	Item No. 15710	12-HETE	Item No. 534571
2,3-dinor-8-iso-PGF2α	Item No. 16290	15-HETE	Item No. 534721
8-iso-PGF2α	Item No. 16390	LXA4	Item No. 590410
11β-PGF2α	Item No. 16520	20-HETE	Item No. 90030
PGF2α	Item No. 16520	LXB4	Item No. 90420
15-keto-PGF2α	Item No. 16720	α-LA	Item No. 90210
tetranor-PGFM	Item No. 16840	11-keto-TXB2	Item No. 19500
PGF3α	Item No. 16990	11-trans LTE4	Item No. 20430
PGJ2	Item No. 18500	12-epiLTB4	Item No. 20135
PGK1	Item No. 18800	13,14-dihydro PGF2α	Item No. 16660
TXB2	Item No. 19030	19(R)-hydroxyPGF2α	Item No. 16910
TxB3	Item No. 19995	20-COOH-LTB4	Item No. 20190
20-OH-LTB4	Item No. 20190	20-hydroxy PGF2α	Item No. 16950
LTD4	Item No. 20310	5-isoPGF2VI	Item No. 16300
LTE4	Item No. 20410	6-trans-12-epiLTB4	Item No. 35265
PDX	Item No. 23689	6-trans LTB4	Item No. 35250
17(18)-EpETE	Item No. 24383	11-deoxyPGE1	Item No. 13510
9(S),10(S),13(S)-TriHOME	Item No. 26768	D-γ-LA	Item No. 90230
DHA	Item No. 30531	13(14)-DiHDPE(A)	Item No. 18175
EPA	Item No. 31868	19(20)-DiHDPE(A)	Item No. 10007001
5-HEPE	Item No. 32200	19(20)-EpDPE(A)	Item No. 10175
8-HEPE	Item No. 32340	7(8)-DiHDPE(A)	Item No. 18175
9-HEPE	Item No. 32400	γ-LA	Item No. 22281
11-HEPE	Item No. 32500	LA	Item No. 90150
Abbreviations:
ARA, arachidonic acid; ALA, alpha-linolenic acid; DHA, docosahexaenoic acid; DGLA, dihomo-γ-linolenic acid;
DiHDPE, dihydroxy-docosapentaenoic acid; DiHET, dihydroxy-eicosatrienoic acid; DiHETE, dihydroxy-eicosatetraenoic acid;
DiHOME, dihydroxy-octadecenoic acid; EET, epoxy-eicosatrienoic acid; EpDPE, epoxy-docosapentaenoic acid;
EPA, eicosapentaenoic acid; EpETE, epoxy-eicosatetraenoic acid; EpOME, epoxy-octadecenoic acid; GLA, gamma linolenic acid;
HDHA, hydroxy-docosahexaenoic acid; HEDE, hydroxy-eicosadienoic acid; HEPE, hydroxy-eicosapentaenoic acid;
HETE, hydroxy-eicosatetraenoic acid; HETrE, hydroxy-eicosatrienoic acid; HODE, hydroxy-octadecadienoic acid; HOTrE, hydroxy-octadecatrienoic acid;
HpODE, hydroxy-octadecatrienoic acid; LA, linoleic acid; oxo-EET, oxo-eicosatetraenoic acid; oxoODE, oxo-octadecadienoic acid

## Sheet: S3
Table S3 Relative standard deviation values for all deuterated standard substances in the quality control samples.
Discovery cohort (human plasma samples)	Concentration in solvent (nmol / L)	RSD for peak areas (%)	RSD for retention times (%)
Arachidonic acid-d8	10	2.43	0.31
Eicosapentaenoic acid-d5	10	2.81	0.24
Docosahexaenoic acid-d5	10	2.12	0.27
Linoleic acid-d4	10	1.84	0.28
9(S)- hydroxy-octadecadienoic acid (HODE)-d4	10	2.61	0.46
13(S)-HODE-d4	10	3.25	0.27
(±)14,15-epoxy-eicosatrienoic acid (EET)-d11	5	3.46	0.34
(±)5(6)-EET-d11	5	3.41	0.43
(±)8(9)-EET-d11	5	3.24	0.42
(±)11,12-EET-d11	5	3.12	0.32
Isoleukotoxin diol-d4	0.5	2.67	0.28
Prostaglandin (PG) J2-d4	0.5	2.51	0.15
6-keto PGF1α-d4	0.5	3.34	0.24
PGD2-d9	0.5	2.28	0.37
15-keto PGE2-d9	0.5	3.28	0.39
11β-13,14-dihydro-15-keto PGF2α-d4	0.5	2.83	0.34
PGB2-d4	0.5	1.95	0.19
PGD1-d4	0.5	2.43	0.2
PGE1-d4	0.5	2.58	0.23
PGF1α-d9	0.5	1.62	0.27
2,3-dinor-6-keto PGF1α-d9	0.5	1.42	0.32
8-iso PGF1α-d9	0.5	2.35	0.29
PGJ2-d4	0.5	3.02	0.25
Lipoxin A4-d5	0.5	2.35	0.36
(±)12(13)-epoxy-octadecenoic acid (EpOME)-d4	5	3.27	0.32
Leukotriene (LT)D4-d5	0.5	1.93	0.21
LTE4-d5	0.5	2.11	0.19
LTB4-d4	0.5	2.91	0.42
Resolvin (Rv) D1-d5	0.2	3.44	0.26
RvE1-d4	0.2	2.36	0.23
RvD2-d5	0.2	3.16	0.24
RvD3-d5	0.2	2.91	0.22
Thromboxane B2-d4	0.2	1.92	0.31
11-ketoThromboxane B2-d4	0.5	2.92	0.25
20- hydroxyeicosatetraenoic acid (HETE)-d6	5	1.57	0.24
(±)12-HETE-d8	5	1.64	0.28
5(S)-HETE-d8	5	1.85	0.24
15(S)-HETE-d8	5	2.12	0.16
(±)9-HETE-d8	5	2.08	0.21
(±)11-HETE-d8	5	2.63	0.14
(±)14,15- hydroxy-eicosatrienoic acid (DiHETrE)-d11	5	2.54	0.26
(±)8,9-DiHETrE-d11	5	2.72	0.28
(±)11(12)--dihydroxy-eicosatrienoic acid (DHET)-d11	5	2.83	0.31
15(S)-hydroxy-eicosapentaenoic acid(HEPE)-d5	5	2.53	0.27
14(S)-hydroxy-docosahexaenoic acid (HDHA)-d5	5	2.64	0.23
17(S)-HDHA-d5	5	1.89	0.22
5-oxo-octadecadienoic acid-d7	5	3.24	0.32
(±)11(12)-dihydroxy-eicosatetraenoic acid (DiHET)-d11	5	2.49	0.27
13 Oxo-octadecadienoic acid (ODE)-d3	5	1.82	0.24
(±)9(10)-epoxy-octadecenoic acid (EpOME)-d4	5	2.54	0.26
(±)9(10)-dihydroxy-octadecenoic acid (DiHOME)-d4	5	2.37	0.28
α-Linolenic acid-d14	10	1.48	0.19
dihomo-γ-linolenic acid,-d6	0.5	1.94	0.2
External validation cohort (human plasma samples)	Concentration in solvent (nmol / L)	RSD for peak areas (%)	RSD for retention times (%)
9(S)- HODE-d4	10	2.84	0.24
13(S)-HODE-d4	10	3.21	0.23
(±)14,15-EET-d11	5	2.63	0.31
(±)5(6)-EET-d11	5	2.32	0.43
(±)8(9)-EET-d11	5	2.41	0.53
Lipoxin A4-d5	0.5	3.6	0.21
(±)12(13)-EpOME-d4	5	2.43	0.23
6-keto PGF1α-d4	0.5	3.46	0.14
leukotriene B4-d4	0.5	2.84	0.43
resolvin D1-d5	0.2	2.31	0.37
thromboxane B2-d4	0.5	2.33	0.41
20- HETE-d6	5	1.89	0.43
(±)12-HETE-d8	5	1.94	0.21
(±)9(10)-DiHOME-d4	5	2.41	0.22
Targetedd anaysis of anti-inflammatory/pro-resolving oxylipin (ARO) in mice study (heart tissues)	Concentration in solvent (nmol / L)	RSD for peak areas (%)	RSD for retention times (%)
(±)5(6)-EET-d11	5	2.32	0.22
(±)12(13)-EpOME-d4	5	2.43	0.23
6-keto PGF1α-d4	0.5	3.46	0.14
Resolvin D1-d5	0.2	2.31	0.27
(±)14(15)-EET-d11	5	2.62	0.31
Lipoxin A4-d5	0.5	3.11	0.26
Targeted anaysis of ARO in mice study (plasma tissues)	Concentration in solvent (nmol / L)	RSD for peak areas (%)	RSD for retention times (%)
(±)5(6)-EET-d11	5	2.51	0.18
(±)12(13)-EpOME-d4	5	2.34	0.17
6-keto PGF1α-d4	0.5	3.11	0.21
Resolvin D1-d5	0.2	2.21	0.22
(±)14(15)-EET-d11	5	3.05	0.26
Lipoxin A4-d5	0.5	2.69	0.2
Targeted anaysis of ARO in diet	Concentration in solvent (nmol / L)	RSD for peak areas (%)	RSD for retention times (%)
(±)5(6)-EET-d11	20	2.45	0.12
(±)12(13)-EpOME-d4	20	2.69	0.21
6-keto PGF1α-d4	5	2.62	0.24
Resolvin D1-d5	5	2.34	0.18
(±)14(15)-EET-d11	20	2.75	0.24
Lipoxin A4-d5	5	2.72	0.21
Targeted anaysis of proinflammatory oxylipins in diet	Concentration in solvent (nmol / L)	RSD for peak areas (%)	RSD for retention times (%)
(±)12-HETE-d8	20	2.4	0.11
9(S)- HODE-d4	20	2.82	0.13
20-HETE-d6	20	1.84	0.09
Leukotriene B4-d4	5	2.07	0.12
(±)9(10)-DiHOME-d4 2.41 0.22	20	3.12	0.21
Untargeted metabolomics in mice study (heart tissues)	Concentration in solvent (nmol / L)	RSD for peak areas (%)	RSD for retention times (%)
Arachidonic acid-d5	10	2.16	0.21
Lysophosphatidylcholine (19:0)-d5	5	1.42	0.24
(±)15-HETE-d8	5	2.34	0.33
Stearoyl-L-carnitine-d3	5	1.37	0.14
Ceramide-d7 (d18:1 /16:0)-d7	5	1.65	0.11
Palmitoyl lysophosphatidic acid-d9	5	1.34	0.13
L-phenyl-d5-alanine	5	1.22	0.11
L -leucine-5, 5, 5-d3	5	1.16	0.12
Targeted anaysis of ceramide in mice (plasma samples)	Concentration in solvent (nmol/L)	RSD for peak areas (%)	RSD for retention times (%)
Ceramide-d7 (d18:1/16:0)	5	1.43	0.24
Ceramide-d7 (d18:1-d7/24:1(15Z))	5	2.11	0.16

## Sheet: S4
Table S4 Demographic and clinical characteristics of the matched patients with ST-segment elevation myocardial infarction and healthy individuals.
ID	Non-recurrent MACE (n = 25)	Recurrent MACE (n = 25)	Healthy controls (n = 20)
Sex, male	13 (53.0%)	13 (53.0%)	10 (50.0%)
Age, y	55.1 ± 6.4	54.8 ± 6.9	52.3 ± 7.2
Body mass index, kg / m2	23.2 ± 3.8	23.1 ± 4.1	22.9 ± 4.5
Hypercholesterolemia	16 (64.0%)	16 (64.0%)	0 (0.0%) a, b
Hypertension	6 (24.0%)	7 (29.2%)	0 (0.0%) a, b
Type 2 Diabetes	4 (16.0%)	3 (12.0%)	0 (0.0%) a, b
ACEI or ARB use before STEMI	3 (12.0%)	3 (12.0%)	0 (0.0%) a, b
Beta-blocker use before STEMI	4 (16.0%)	5 (20.0%)	0 (0.0%) a, b
Statins use before STEMI	15 (60.0%)	14 (56.0%)	0 (0.0%) a, b
Aspirin use before STEMI	0 (0.0%)	0 (0.0%)	0 (0.0%)
Total cholesterol, mmol / L	4.62 ± 1.31	4.71 ± 1.35	3.89 ± 0.54 a, b
HDL-C, mmol / L	1.41 ± 0.43	1.43 ± 0.39	1.51 ± 0.46
LDL-C, mmol / L	3.21 ± 0.82	3.32 ± 0.69	2.46 ± 0.34 a, b
Triglyceride, mmol / L	1.52 ± 0.41	1.50 ± 0.38	1.47 ± 0.42
Note:
Continuous data are presented as mean ± standard deviation or median [interquartile range], and categorical variables are presented as %.
Two-tailed Student’s t test or Mann Whitney U test were used for continuous data.The Chi-square test was used for categorical data.
a p < 0.05, heathy controls vs. STEMI patients without recurrent MACE.
b p < 0.05, heathy controls vs. STEMI patients with recurrent MACE.
LDL-C, low-density lipoprotein cholesterol; HDL-C, high-density lipoprotein cholesterol. No statistical differences were observed between non-recurrent MACE and recurrent MACE.
